# Supplementary material for: Complete Mitochondrial Genome of Piophila casei (Diptera: Piophilidae): Genome Description and Phylogenetic Implications
Source: Genes (Basel). 2023 Apr 8;14(4):883. doi: 10.3390/genes14040883 (PMC10137744; doi:10.3390/genes14040883)
Supplement: Supplementary file 1 [file genes-14-00883-s001.zip]

Archive with 1 entries (1 files):
- genes-2308108-supplementary.pdf
